# Supplementary material for: Chemical Constituents from Euphorbia esula
Source: Plants (Basel). 2025 Sep 9;14(18):2822. doi: 10.3390/plants14182822 (PMC12473696; doi:10.3390/plants14182822)
Supplement: Supplementary file 1 [file plants-14-02822-s001.zip]

Archive with 1 entries (1 files):
- plants-3855605-supplementary.pdf
